# Supplementary material for: Evaluation of Prediction Models of the Microwire EDM Process of Inconel 718 Using ANN and RSM Methods
Source: Materials (Basel). 2022 Nov 23;15(23):8317. doi: 10.3390/ma15238317 (PMC9737947; doi:10.3390/ma15238317)
Supplement: Supplementary file 1 [file materials-15-08317-s001.zip]

Archive with 1 entries (1 files):
- materials-2003749-supplementary.pdf
